# Supplementary material for: Association mapping of drought tolerance-related traits in barley to complement a traditional biparental QTL mapping study
Source: Theor Appl Genet. 2017 Oct 25;131(1):167–81. doi: 10.1007/s00122-017-2994-1 (PMC5750332; doi:10.1007/s00122-017-2994-1)
Supplement: Supplementary file 2 — Supplementary material 2 (XLSX 246 kb) [file 122_2017_2994_MOESM2_ESM.xlsx]

## Sheet: Caption
Journal: Theoretical and Applied Genetics
Association mapping of drought tolerance-related traits to complement a traditional biparental QTL mapping study
Magdalena Wójcik-Jagła*, Anna Fiust, Janusz Kościelniak, Marcin Rapacz
University of Agriculture in Krakow, Department of Plant Physiology, Podłużna 3, 30-239 Kraków, Poland
* Email: magdalena.p.wojcik@gmail.com, phone: +48 12 425 33 01
Online Resource 2. Means - Phenotypic data from physiological measurements performed on 109 barley genotypes of diverse drought tolerance; Analysis of Variance - Results of analysis of variance in the measured traits; Tolerant vs. Susceptible - results of analysis of variance in the group of tested genotypes; Histograms T. vc S. - histograms of the results for the traits with significant differen…

## Sheet: Means
Genotype	Drought Tolerance	ABS/RC	TRo/RC	ETo/RC	DIo/RC	RC/CSo	ABS/CSo	TRo/CSo	ETo/CSo	DIo/CSo	RC/CSm	ABS/CSm	TRo/CSm	ETo/CSm	DIo/CSm	PI(abs)	Pn	E	gs	Ci	WUE	ΦCO2	ΦPSII / ΦCO2	Fv'/Fm'	qP	ΦPSII	WC	RWC	EL
Db 06145-8	Tolerant	2.16775	1.66639	0.959525	0.500291	138.187	298.95	229.093	132.48	69.1864	598.664	1292.91	994.818	576.909	298.95	2.09612	6.2	1.18	40.26	183	5.25152	0.00615079	83.355	0.699576	0.704468	0.493094	3.17429	36.4499	22.7432
DM 4832/11	Tolerant	2.51309	1.86657	1.02986	0.634159	126.47	317.154	237.977	131.517	79.9332	511.332	1292.7	976.181	538.94	317.154	1.48747	7.2375	0.8875	36.375	79.875	8.15202	0.00718006	60.4176	0.685251	0.615133	0.422851	2.87891	44.3074	34.5673
DM 4188/11	Tolerant	2.34133	1.79195	0.990763	0.54923	128.241	294.175	226.324	128.138	68.7441	550.126	1272.9	977.048	553.508	294.175	1.84937	7.7125	0.675	27.375	0	12.0104	0.00765129	70.0193	0.738878	0.70701	0.52569	4.62984	52.5368	13.5073
STH 3.5004	Tolerant	2.44442	1.8616	1.10041	0.583171	128.236	311.314	237.915	141.76	74.0109	542.795	1323.15	1009.31	600.462	311.314	1.97143	8.2	1.6125	51.875	123.5	4.98943	0.00813492	58.0875	0.684248	0.636173	0.435938	4.87828	65.6492	9.89778
STH 3.5021	Tolerant	2.44128	1.88681	1.05694	0.554472	124.697	303.125	234.395	131.708	68.7298	551.336	1338.06	1034.94	582.25	303.125	1.82784	7.2	1.9375	53.75	157.125	3.72106	0.00714286	70.913	0.689914	0.708515	0.489492	4.41398	57.2958	17.979
STH 3.5026	Tolerant	2.52583	1.91076	1.0991	0.615062	124.405	313.294	237.12	136.684	76.174	514.406	1292.06	978.765	565.706	313.294	1.74604	5.25714	1.27143	30.7143	97.2857	4.1405	0.00521542	89.225	0.687664	0.648519	0.44657	4.39876	58	14.2498
STH 240	Tolerant	2.52684	1.92123	1.07962	0.605614	125.162	314.278	239.036	134.27	74.7238	519.842	1310.22	994.48	559.48	314.278	1.67242	5.275	0.9125	25.875	60.625	5.77813	0.00523313	77.0528	0.686102	0.57481	0.393709	2.81775	51.8257	23.5566
DM 3494/09	Tolerant	2.30264	1.73517	0.956306	0.567472	133.466	307	231.311	128.193	75.6887	544.157	1250.27	943.267	521.067	307	1.66501	4.71667	0.85	35.1667	173.333	5.49702	0.00467923	98.4398	0.67089	0.647368	0.43423	3.20445	31.6812	31.9316
DM 2847/10	Tolerant	2.27272	1.7605	1.01869	0.512214	134.228	305.389	236.293	136.881	68.9542	599.718	1357.36	1052.29	610.571	305.389	2.11597	5.34286	0.828571	35.1429	140.857	6.57613	0.00530045	88.0752	0.677346	0.672951	0.457189	3.19459	48.1164	31.5083
DM 4479/11	Tolerant	2.32982	1.77714	1.03253	0.55268	132.682	308.875	235.593	136.805	73.0442	564.566	1315.47	1008.1	584.632	308.875	1.95282	6.5875	1.15	43.625	142.375	5.63665	0.00653522	61.6351	0.680396	0.54063	0.368731	3.38447	54.6679	9.40925
STH 3.5007	Tolerant	2.61652	1.93403	1.08138	0.667947	118.401	307.896	229.125	128.539	77.5594	463.659	1218.78	912.424	512.948	307.896	1.45516	4.52857	0.971429	26.4286	118.857	4.58254	0.00449263	102.762	0.663579	0.637931	0.4233	3.5746	55.5661	29.4593
STH 3.5023	Tolerant	2.40654	1.8612	1.04919	0.545344	128.751	308.938	239.002	135.041	69.9351	570.101	1366.06	1057.12	598	308.938	1.88369	5.95	1.7	44.25	162	3.50955	0.00590278	77.8943	0.682541	0.646762	0.442209	4.6796	58.7449	15.7303
STH 3.4942	Tolerant	2.728	2.00677	1.05964	0.719189	113.696	305.03	223.093	122.233	82.5364	430.354	1156.84	851.802	465.422	305.03	1.23359	3.47143	1.05714	33.4286	204.143	3.30823	0.00344388	123.196	0.677942	0.592691	0.402365	3.4489	58.625	21.6948
STH 393	Tolerant	2.72358	2.02361	1.06362	0.688404	119.769	325.2	241.646	127.522	82.0619	471.632	1276.8	954.912	505.807	325.2	1.24218	5.825	0.9	24.375	4.875	6.47222	0.00577877	70.9181	0.693722	0.58789	0.408441	1.76434	40.2508	27.4407
DM 3049/10	Tolerant	2.31603	1.7315	0.960969	0.589409	137.047	316.411	236.16	131.793	79.9679	543.936	1251	934.267	522.533	316.411	1.68153	4.61667	0.85	35.3333	169.833	5.51951	0.00458003	90.5235	0.674342	0.61052	0.412024	3.66339	32.8719	33.6323
J 08002/5	Tolerant	2.20714	1.69964	0.938109	0.518511	137.216	303.806	231.728	127.224	71.4068	585.785	1290.31	987.5	540.688	303.806	1.79535	6.3875	0.3625	14.375	0	18.275	0.00633681	66.6286	0.654321	0.628889	0.411534	3.04561	50.4262	36.2959
DM 4480/11	Tolerant	2.55826	1.90033	1.03925	0.655219	133.719	337.896	252.887	139.055	86.3723	525.361	1335.75	994.438	547.688	337.896	1.46256	2.7875	0.825	30.375	234	3.40104	0.00276538	120.056	0.664077	0.485544	0.322257	2.96541	50.883	12.1459
STH 3.5010	Tolerant	2.74526	2.01399	1.10027	0.703279	116.777	314.948	233.32	126.928	80.1742	446.696	1220.53	905.292	499.576	314.948	1.31953	3.51429	0.828571	22.2857	129.714	4.20329	0.00348639	128.763	0.669298	0.609495	0.408604	3.64571	58	28.9895
STH 3.5024	Tolerant	2.4535	1.87982	1.03818	0.570814	122.558	297.459	228.268	127.066	68.0643	528.309	1284.16	986.105	548.8	297.459	1.72815	3.525	1.2625	31	197.875	2.7799	0.00349702	136.768	0.679297	0.676685	0.461662	4.50779	55.3627	19.8833
STH 470	Tolerant	2.59469	1.93956	1.07478	0.655458	119.33	306.46	228.801	129.853	77.7903	472.165	1218.79	911.097	516.944	306.46	1.53349	7.3625	0.8375	24.75	0	8.6748	0.00730407	60.6951	0.683708	0.611723	0.418301	2.69641	51.4786	27.1209
STH 391	Tolerant	2.40717	1.84034	1.03276	0.56683	127.22	305.733	233.804	131.309	71.9297	542.464	1301.6	995.867	560.2	305.733	1.77037	4.04286	0.842857	22.8571	89	5.10616	0.00401077	111.96	0.69896	0.609785	0.428755	2.1195	51.7264	26.8376
J 08002/10	Tolerant	2.63829	1.99678	1.05077	0.641801	122.148	319.624	242.141	129	77.5035	504.044	1320.47	1000.54	533.569	319.624	1.36472	4.67143	0.971429	43.2857	210.429	4.77926	0.00463435	90.0205	0.647455	0.593978	0.385221	2.67353	40.2332	31.8359
DM 4516/11	Tolerant	2.52123	1.92265	1.03646	0.590189	127.41	317.09	243.677	133.298	72.6785	550.369	1372.03	1053.48	576.569	317.09	1.63018	5.075	0.275	10.25	0	19.0208	0.00503472	90.5494	0.65363	0.681316	0.445306	3.62125	55.141	18.13
DM 2682/10	Tolerant	2.46059	1.87315	0.984397	0.587446	127.626	313.385	238.564	125.56	74.8209	535.234	1313.69	1000.31	527.077	313.385	1.46444	6.9	1.0875	35.5	70.875	6.28247	0.00684524	74.2659	0.711262	0.664126	0.474282	4.79402	58.0934	8.99848
STH 3.5011	Tolerant	2.75194	2.02684	1.10368	0.716228	116.186	319.647	235.125	128.223	83.5966	448.263	1222.65	905.197	495.66	319.647	1.26668	2.2	0.566667	15.6667	184.333	3.73333	0.00218254	212.243	0.674694	0.579339	0.391531	4.63994	63.2497	30.8829
STH 3.5029	Tolerant	2.45028	1.87645	1.05347	0.573831	123.327	301.643	231.116	130.262	70.5272	529.317	1292.57	990.929	559.5	301.643	1.78247	6.3875	1.1125	34.875	86.5	5.7022	0.00633681	82.9917	0.708347	0.719347	0.510768	3.66432	56.788	31.1742
STH 366	Tolerant	2.79292	1.9508	0.97786	0.771633	115.21	318.771	224.313	116.079	87.8145	405.808	1116.07	806.734	414.243	318.771	0.944569	8.125	0.9375	28	0	8.63805	0.00806052	48.774	0.663777	0.57219	0.379971	2.82976	45.582	30.6669
STH 369	Tolerant	2.34833	1.79827	1.02786	0.550054	129.726	303.733	232.679	133.144	71.054	557.687	1301.87	998.133	572.2	303.733	1.92656	7.45	0.45	17.375	0	16.6354	0.00739087	58.3818	0.679357	0.623971	0.424249	3.2614	41.5989	19.1991
DM 2495/10	Tolerant	2.34924	1.78075	1.00484	0.568487	133.381	312.511	236.996	134.153	75.813	554.327	1298.75	985	556.188	312.511	1.75664	3.5	0.371429	15.5714	106.714	9.65714	0.00347222	120.993	0.663396	0.579814	0.384588	3.42787	45.2932	21.4138
Olympic	Tolerant	2.12082	1.65458	0.988288	0.471125	136.732	289.133	224.83	135.076	64.303	613.37	1301.6	1012.47	607.645	289.133	2.39545	5.75714	0.328571	13.4286	0	19.9762	0.00571145	87.8482	0.621808	0.762273	0.455939	3.56419	45.4549	19.8305
DM 3084/10	Tolerant	2.43371	1.84179	0.99625	0.591918	133.494	324.4	245.537	132.509	78.8632	551.918	1339.73	1015.33	549.667	324.4	1.54816	3.9	0.65	21.375	86.375	5.9619	0.00386905	101.819	0.668366	0.558017	0.372893	2.97594	42.2252	13.4737
STH 3.5014	Tolerant	2.58652	1.94608	1.03058	0.640441	121.191	312.429	235.152	124.792	77.2771	491.483	1264.71	952.286	506.214	312.429	1.37003	5.2	1.31429	40.1429	171.714	3.93328	0.00515873	91.6224	0.693973	0.627983	0.436144	4.59719	59.9282	13.714
STH 3.5031	Tolerant	2.39251	1.8211	0.981902	0.571409	126.295	301.643	229.667	123.762	71.9763	530.252	1265.79	964.143	520.286	301.643	1.57925	6.275	1	32.75	92.875	6.19792	0.0062252	93.2529	0.726458	0.732685	0.533466	4.01868	52.9802	22.3843
STH 373	Tolerant	2.87491	2.05739	1.11072	0.791667	107.808	309.286	221.576	119.274	85.7366	387.868	1111.55	804.597	432.444	309.286	1.05365	5.5875	0.725	19.875	0	7.64211	0.00554315	79.9772	0.693387	0.60794	0.422108	3.44465	49.7227	23.4973
J 09038/14	Susceptible	2.33215	1.76194	0.99237	0.572275	132.416	308.125	232.291	131.215	74.8904	545.961	1272.91	966.667	542.194	308.125	1.76981	4.24	0.64	24.4	113.6	6.70952	0.00420635	112.057	0.701297	0.662621	0.466287	2.89909	37.8613	29.8888
Db 07022/1	Tolerant	2.9962	2.17475	1.12547	0.821593	131.163	353.084	263.563	146.79	97.0624	471.168	1436.93	1044.93	531.6	353.084	0.890337	4.05714	0.457143	19.1429	91.2857	8.7483	0.00402494	123.608	0.623366	0.663476	0.41417	2.81372	48.2618	25.4683
DM 2685/10	Tolerant	2.30047	1.74885	0.93973	0.551724	126.299	292.602	222.31	119.357	69.7532	531.108	1220.9	928.763	498.7	292.602	1.64823	8.4125	0.7	26.5	0	12.0437	0.00834573	66.5832	0.717177	0.754702	0.541905	2.9901	47.0571	21.5557
STH 3.3562	Tolerant	2.47624	1.85877	1.03611	0.617473	124.665	308.3	231.516	129.202	76.7838	504.357	1244.1	935.8	523.6	308.3	1.59185	4.71429	1.45714	44.7143	198.714	3.3282	0.00467687	88.3036	0.681686	0.585974	0.40103	2.97829	51.4492	22.4017
STH 3.5017	Tolerant	2.46046	1.88581	1.08814	0.574648	129.228	317.25	243.234	140.66	74.0162	555.473	1361.88	1044.62	606.25	317.25	1.88434	7.9875	1.7375	52.75	134.25	4.61854	0.00792411	61.8282	0.715653	0.681515	0.488327	4.61799	62.8637	16.0362
STH 3.3570	Tolerant	2.66713	1.99443	0.988711	0.673629	117.765	307.793	231.038	117.686	77.2449	468.895	1231.81	920.89	470.222	307.793	1.16598	5.21429	0.9	28.8571	93.2857	5.79365	0.0051729	82.7885	0.652659	0.650889	0.425032	3.12376	50.9365	34.0682
STH 497	Tolerant	2.73704	2.02285	1.16204	0.714579	116.181	317.5	234.549	135.822	82.9509	445.119	1217.17	899.667	521.583	317.5	1.4449	5.7625	0.95	27.25	49.5	6.0625	0.00571677	64.1535	0.703313	0.516634	0.362932	2.94933	55.2636	19.3175
J 09046/20	Susceptible	2.65552	1.97829	1.06237	0.674375	132.107	341.161	254.993	139.336	86.7586	525.177	1383.05	1042.34	559.733	341.161	1.31379	4.17143	0.614286	24.4286	117.857	6.58997	0.00413832	121.981	0.662516	0.657998	0.438125	2.83558	40.6531	20.5264
DM 4474/11	Tolerant	2.41696	1.82579	1.0058	0.591167	133.873	322.812	243.895	134.572	78.8182	552.745	1329.59	1006.81	556.938	322.812	1.63218	5.8625	0.95	40.625	151.75	6.15853	0.00581597	76.7068	0.669784	0.631275	0.423172	2.96878	51.2408	22.1845
Db 07022/11	Tolerant	2.26158	1.74452	1.02796	0.521154	133.689	301.75	232.235	137.275	69.5154	582.066	1313.94	1012.19	599.23	301.75	2.14923	7.175	0.6125	24.625	14	13.0599	0.00711806	69.6384	0.716363	0.680048	0.488211	3.18382	45.4863	14.1966
STH 3.4999	Tolerant	2.46413	1.85296	1.03862	0.607325	127.256	311.071	234.253	132.328	76.4564	522.291	1267.71	956.643	542.722	311.071	1.73223	5.6875	1.3375	38.375	150.25	4.22949	0.00564236	84.1776	0.688613	0.644866	0.445184	4.75905	63.5738	8.5362
STH 3.5019	Tolerant	2.53386	1.92334	1.08605	0.610518	126.667	320.562	243.379	137.564	77.184	527.224	1332.88	1012.31	573.188	320.562	1.65482	3.4	1.24286	36.4286	223.571	2.74848	0.00337302	140.882	0.671542	0.617838	0.415309	4.82046	61.314	14.3604
STH 3.3575	Tolerant	2.69381	1.91108	0.93422	0.713383	113.773	302.276	217.949	110.347	80.8587	424.232	1123.81	824.933	418.333	302.276	1.03832	6.1125	1.3875	40.375	136.625	4.5768	0.00606399	70.5979	0.672467	0.627076	0.422134	2.63063	44.1279	39.3559
STH 464	Tolerant	2.85078	2.04471	1.09067	0.792626	111.749	316.312	226.106	121.886	87.863	396.818	1126.3	815.899	437.597	316.312	1.05007	6.68571	1.01429	29.5714	44.8571	6.59935	0.00663265	58.3323	0.6786	0.543765	0.368632	2.77759	47.5494	27.3575
Soldo	Tolerant	2.51805	1.89501	1.03238	0.623037	134.662	333.756	251.753	139.177	82.9148	552.714	1379.07	1040.67	570.733	333.756	1.54572	5.375	0.6625	26.375	66.625	8.14658	0.00533234	75.9779	0.656513	0.600395	0.393935	2.53158	44.1141	29.4883
Db 07080/6	Tolerant	2.30177	1.75691	0.980243	0.544863	128.336	297.46	227.088	126.661	69.8957	543.436	1254.9	955.763	533.008	297.46	1.77027	6.5375	0.4625	18.75	0	14.2604	0.00648562	70.9291	0.695014	0.656196	0.456049	2.91788	53.479	28.1197
STH 3.5003	Tolerant	2.40247	1.81466	1.02991	0.587811	130.927	314	237.218	134.798	76.4205	539.919	1292	978.12	557.214	314	1.75282	3.7625	1.05	28.75	171.5	3.66756	0.00373264	111.409	0.662108	0.616795	0.408078	3.92958	52.603	15.8397
STH 3.5020	Tolerant	2.61347	1.98412	1.08985	0.629682	120.534	311.103	237.111	132.131	74.9062	502.138	1303.61	990.834	551.936	311.103	1.53169	3.7625	1.25	36.875	201.75	3.22467	0.00373264	120.699	0.697072	0.640321	0.447204	4.03675	56.4699	28.1856
STH 3.3598	Tolerant	2.5758	1.84911	0.914848	0.692955	113.737	283.508	212.595	109.753	78.7635	429.067	1107.21	815.359	416.736	283.508	1.09495	5.38571	1.85714	36.4286	151.286	3.34591	0.00534297	72.4303	0.67606	0.542118	0.366424	2.5674	46.0233	31.3479
STH 472	Tolerant	2.7225	1.9913	1.11882	0.729371	115.245	314.13	227.605	130.577	84.0952	431.864	1165.38	854.772	491.576	314.13	1.40187	6.4875	0.95	30.625	49.25	6.89025	0.00643601	58.2198	0.698953	0.532734	0.372065	2.87013	55.4718	25.4574
DM 4690/11	Susceptible	2.86983	2.09618	1.08868	0.760802	129.286	345.123	256.404	140.235	91.6999	479.915	1398.34	1031.25	526.007	345.123	1.00253	4.06	0.56	21.6	75.8	7.16	0.00402778	128.914	0.685546	0.690671	0.474618	3.05928	38.7578	29.8411
J 08060/2	Susceptible	2.35805	1.79596	1.0351	0.560991	131.407	308.133	235.068	136.367	73.0657	556.227	1306.47	998.333	580.245	308.133	1.93142	5.3	0.525	21.75	26.875	10.1062	0.00525794	76.2568	0.678833	0.564928	0.383833	2.43034	40.2303	34.4749
J 09003/14	Susceptible	2.34168	1.76801	0.984362	0.573669	130.2	304.25	229.845	128.115	74.405	535.673	1248.38	944.125	527.062	304.25	1.70507	6.48571	0.528571	21.8571	21.1429	12.3463	0.00643424	72.3603	0.689645	0.594625	0.409783	2.47257	45.2435	19.8645
STH 3.3846	Susceptible	2.72604	2.03192	1.13553	0.68762	117.065	318.38	236.952	133.125	80.4728	463.794	1249.91	936.522	531.826	318.38	1.46641	3.275	0.875	23.5	159.75	3.70809	0.00324901	123.674	0.651933	0.578865	0.377299	3.01209	53.6703	27.79
STH 3.4936	Susceptible	2.53034	1.93453	1.08329	0.59614	120.684	304.857	233.215	130.722	71.6422	516.659	1301.14	996.286	560.071	304.857	1.70321	3.54286	1.07143	27.1429	166	3.30276	0.00351474	119.734	0.672384	0.598842	0.405714	3.56874	49.9442	17.0284
STH 3.4874	Susceptible	2.55712	1.9012	1.0816	0.655916	123.846	316.133	235.242	134.095	80.9668	485.191	1236.93	920.8	526.133	316.133	1.54961	3	0.828571	17	102.714	3.60062	0.00297619	139.817	0.680299	0.606152	0.412256	3.21005	45.8514	17.9616
STH 156	Susceptible	2.97037	2.08949	1.12909	0.839439	110.196	339.584	229.099	124.115	96.5246	367.455	1068.58	759.341	398.938	339.584	0.826883	7.8375	1.0375	34.375	34.125	7.47948	0.0077753	52.5108	0.69214	0.56595	0.391566	3.56375	47.6853	18.3394
Db 07117/4	Susceptible	2.30799	1.76687	0.98695	0.541128	139.528	321.933	246.419	137.604	75.5139	597.628	1376.87	1054.93	590	321.933	1.83146	4.46667	0.65	24.8333	110.167	6.72222	0.00443122	100.46	0.676563	0.603681	0.408626	2.99269	33.4021	21.0134
J 08060/16	Susceptible	2.37215	1.77891	1.01112	0.593244	127.255	301.188	226.29	128.683	75.1494	514.146	1217.6	915.605	521.062	301.188	1.72778	4.925	0.6625	27	101.875	7.50476	0.00488591	81.412	0.678722	0.579992	0.394155	2.46158	40.4015	43.2466
J 09008/3	Susceptible	2.43588	1.85744	1.02948	0.578442	134.506	327.193	249.483	138.431	77.7168	569.76	1383.15	1055.94	586.605	327.193	1.70753	5.075	1.05	31.625	130.875	4.70275	0.00503472	80.5846	0.680732	0.498336	0.339888	3.183	39.5922	22.073
STH 3.3320	Susceptible	2.66984	2.01919	1.1619	0.650014	114.957	305.875	231.529	134.678	74.3457	474.508	1260.06	954.188	556.188	305.875	1.67885	3.04286	0.728571	19	152.286	4.15646	0.00301871	140.081	0.670647	0.600311	0.402386	3.50441	49.3398	23.0709
STH 3.4984	Susceptible	2.46334	1.8948	1.07411	0.568545	123.174	302.875	232.993	132.189	69.8819	534.288	1313.38	1010.5	573.688	302.875	1.79407	5.05714	1.18571	28.5714	115.286	4.21219	0.00501701	106.726	0.6938	0.652701	0.453743	5.05108	58.4918	18.5145
STH 3.4875	Susceptible	2.66235	1.91536	0.94502	0.729385	110.915	291.931	212.14	109.729	81.695	406.877	1086.21	792.401	402.986	291.931	1.00552	2.94286	0.871429	17.8571	113.571	3.34921	0.0029195	147.69	0.675868	0.588071	0.397599	2.37269	43.4632	39.4021
STH 491	Susceptible	3.01968	2.15636	1.1125	0.853153	109.23	353.084	228.661	125.312	97.4771	360.839	1071.13	752.942	386.467	353.084	0.670697	7.6	1.1	36.875	53.625	6.92635	0.00753968	43.6477	0.631742	0.55246	0.323821	1.90648	37.2159	31.8504
DM 2632/10	Susceptible	2.18958	1.69064	0.946386	0.50294	139.541	304.688	234.571	131.615	70.1168	608.056	1326.12	1021.44	573.438	304.688	1.98351	4.43333	0.533333	21.6667	91	8.20635	0.00439815	105.127	0.691507	0.571317	0.395305	3.40466	47.971	32.3151
J 08062/3	Susceptible	2.18258	1.67618	0.980366	0.512399	134.705	293.5	224.642	131.937	68.8576	576.494	1255.06	961.562	565.5	293.5	2.15547	3.7875	0.4875	20.125	85.625	7.77292	0.00375744	116.663	0.697687	0.605138	0.422211	3.28959	46.0473	24.4162
J 09011/14	Susceptible	2.50499	1.86255	1.0217	0.640218	133.031	331.818	247.384	135.97	84.0994	523.849	1306.94	975.855	537.194	331.818	1.45571	3.3	0.733333	24.8333	166	4.29696	0.00327381	137.574	0.687759	0.446822	0.306741	2.90079	40.3812	22.8657
STH 3.3424	Susceptible	2.57256	1.94559	1.11004	0.626971	122.261	313.438	237.267	135.517	76.1704	506.21	1293.56	980.125	562.085	313.438	1.70849	4.25	0.775	20.625	91.25	5.34995	0.00421627	114.607	0.69385	0.614824	0.428861	4.06941	53.5607	21.0303
STH 3.4985	Susceptible	2.29402	1.77732	1.01718	0.516704	131.081	299.889	232.3	133.363	67.414	584.251	1333.93	1034.21	594.643	299.889	2.05103	5.14286	1.3	31.5714	137.429	3.83053	0.00510204	101.547	0.685805	0.645472	0.443134	4.63016	62.7544	20.7321
STH 3.4876	Susceptible	2.57682	1.87179	1.05346	0.693624	121.796	313.363	228.67	129.423	84.1223	456.083	1176.64	862.802	486.281	313.363	1.42598	9	1.075	32.75	0	8.3697	0.00892857	49.8348	0.712106	0.614237	0.439266	3.61039	55.6977	19.0764
STH 293	Susceptible	2.9177	2.09761	1.1908	0.813742	111.029	326.511	233.306	134.391	91.6972	393.922	1147.91	824.585	475.132	326.511	1.19007	7.6	0.9875	31.375	37.375	7.43118	0.00753968	57.4185	0.690446	0.536189	0.36939	1.73995	36.4108	15.9696
DM 2968/10	Susceptible	2.26789	1.75725	1.01397	0.510636	132.191	299.859	232.075	132.094	67.0304	582.992	1322.87	1020.88	582.607	299.859	2.05127	6.94286	0.7	29	22.4286	9.92007	0.00688776	67.7355	0.704904	0.650505	0.460269	3.3739	43.7993	27.4348
J 08084/3	Susceptible	2.57674	1.95743	1.05741	0.619607	137.02	342.714	259.544	144.444	83.1719	573.95	1456.61	1119.02	606.312	342.714	1.48019	3.7375	0.5375	21.75	111.625	6.94167	0.00370784	122.521	0.680008	0.640253	0.436276	3.41785	44.7758	25.6441
J 09018/9	Susceptible	2.37654	1.80158	1.00912	0.574964	134.549	318.72	241.377	135.705	77.4588	558.287	1325.07	1005.21	563.643	318.72	1.71739	5.12857	1.02857	35.1429	144.429	4.89575	0.00508787	63.536	0.663466	0.447641	0.296434	3.16123	41.0902	28.9967
STH 3.3425	Susceptible	2.44843	1.87152	1.06437	0.576913	128.135	313.25	239.504	136.464	73.7455	545.24	1331.81	1018.56	581.188	313.25	1.78986	4.9625	1.2125	36.125	151.75	4.14931	0.00492312	95.7803	0.705947	0.620244	0.440979	3.67956	50.4129	10.4213
STH 3.4818	Susceptible	2.69615	2.01419	1.06204	0.681957	119.488	321.688	240.407	126.891	81.2803	474.986	1276.19	954.5	505.125	321.688	1.26588	3.9	0.825	24.875	134.875	4.78125	0.00386905	94.0879	0.676599	0.526689	0.356044	3.16925	50.8316	9.70728
STH 3.4878	Susceptible	2.73059	1.99795	1.10315	0.732977	114.673	313.214	226.854	128.033	84.2439	427.798	1159.25	848.691	478.865	313.214	1.31452	7.7	0.9625	26	0	8.00218	0.00763889	61.8578	0.711798	0.638576	0.455835	2.42724	46.5797	12.2443
STH 294	Susceptible	2.75516	1.98919	1.03877	0.754225	117.414	323.6	231.419	123.526	90.1352	424.923	1159.11	839.869	449.356	323.6	1.09893	6.5125	0.9375	27.75	23.125	6.93666	0.00646081	66.9697	0.719594	0.576964	0.415639	2.15895	46.4259	32.0566
J 08005/19	Susceptible	2.41559	1.84376	0.980175	0.571827	132.295	318.606	243.249	129.372	75.4438	561.71	1351.13	1032.13	549.133	318.606	1.5616	2.95714	0.371429	14.1429	73.4286	8.25	0.00293367	154.321	0.62475	0.703208	0.408424	3.52815	51.9996	36.0148
J 08084/20	Susceptible	2.30901	1.78055	0.991651	0.528553	140.292	322.636	248.748	139.187	73.8919	616.203	1419.94	1096.5	612.938	322.636	1.91272	3.9875	0.5	20.875	53.5	8.03616	0.00395585	113.865	0.66814	0.632694	0.424144	4.32076	56.0678	19.201
J 09034/10	Susceptible	2.78595	2.05825	1.16247	0.727675	120.57	334	246.84	142.455	87.1597	461.657	1281.59	947.588	547.065	334	1.40992	3.375	0.8625	22.75	149.625	3.92361	0.00334821	94.5802	0.673945	0.468427	0.31447	3.29974	44.759	16.7867
STH 3.4838	Susceptible	2.63403	1.98514	1.09218	0.647033	121.081	318.5	240.309	132.295	78.1913	494.452	1299.12	980.625	540.75	318.5	1.46083	7.2	0.957143	27.7143	169.571	7.75516	0.00714286	115.591	0.705088	0.654031	0.464143	2.83721	47.9852	20.0171
STH 3.4819	Susceptible	2.56159	1.91584	1.00939	0.645757	118.611	303.207	227.699	120.326	76.0925	470.314	1209.44	904.477	476.651	303.207	1.32184	5.94286	1.07143	41.1429	150.429	5.44318	0.00589569	74.1029	0.695066	0.569303	0.39707	3.43625	53.1419	15.915
STH 3.4880	Susceptible	2.73744	1.97845	1.11459	0.751061	113.876	312.933	225.105	127.637	85.8623	414.942	1129.94	821.29	467.274	312.933	1.31368	6.4	0.8375	22.75	0	7.65313	0.00634921	70.3673	0.698907	0.633222	0.442532	3.07048	52.6241	17.6996
STH 301	Susceptible	2.55513	1.9109	1.07717	0.644234	122.67	313	234.006	132.244	78.9942	487.411	1244.4	931.4	528	313	1.54723	5.75	0.9375	29.5	80.375	6.14571	0.00570437	86.6947	0.705977	0.684088	0.483867	2.72681	54.4461	25.6057
J 08008/17	Susceptible	2.35977	1.77537	0.959471	0.584399	129.799	305.733	229.907	123.853	75.7068	526.72	1239.53	933.8	504.267	305.733	1.55707	3.475	0.35	14	23.5	9.9375	0.00344742	136.457	0.667863	0.64285	0.429882	2.84853	47.9386	28.254
J 08085/6	Susceptible	2.93556	2.15333	1.0741	0.773447	124.011	344.596	257.249	134.465	94.0648	468.753	1383.25	1017.23	509.194	344.596	0.941143	3.6875	0.7125	29.625	145	5.64375	0.00365823	109.181	0.640723	0.616774	0.395249	3.60046	44.0975	14.7489
J 09043/3	Susceptible	2.5731	1.87931	1.02149	0.692977	117.267	298.868	220.605	122.547	79.6183	439.625	1137.3	833.524	461.34	298.868	1.37474	4.0625	0.8875	23.875	120	4.56771	0.00403026	85.9065	0.691465	0.491739	0.339636	3.46914	52.3141	19.1199
STH 3.4851	Susceptible	2.57454	1.94795	1.11082	0.623942	130.517	327.111	248.517	144.454	80.442	543.661	1389.28	1056.08	608.5	327.111	1.707	6.0625	1.125	33.875	100.5	5.30918	0.00601438	84.3259	0.710164	0.664886	0.472986	4.79281	62.6271	7.77153
STH 3.4821	Susceptible	2.51197	1.90219	1.02669	0.608103	122.773	307.75	233.106	125.995	74.4051	509.499	1273.38	965.625	523.188	307.75	1.51485	4.5125	0.95	30.625	158	4.66181	0.00447669	85.0131	0.666493	0.530289	0.353159	3.77564	57.1131	19.6569
STH 3.4883	Susceptible	2.64404	1.9383	1.07859	0.705748	116.967	308.467	226.244	126.523	82.2227	440.635	1162.44	854.645	478.941	308.467	1.36545	8.8	0.9375	29.75	0	9.4202	0.00873016	48.6439	0.689829	0.604587	0.417751	3.0202	43.9434	13.1186
STH 330	Susceptible	2.64761	1.95992	1.08244	0.680693	127.637	333.38	248.607	138.121	85.2701	494.072	1304.94	967.125	536.125	333.38	1.37934	4.2875	0.7625	22.75	91.875	5.60035	0.00425347	103.34	0.667262	0.62221	0.415648	1.93511	40.3764	26.923
J 08055/16	Susceptible	2.2425	1.70263	0.987825	0.539869	131.899	295.471	224.38	130.276	71.0905	553.388	1240.8	945.805	546.941	295.471	1.95804	7.01429	0.757143	30.7143	26.7143	9.15573	0.00695862	58.5435	0.677475	0.565883	0.382631	2.86192	51.8664	36.9574
J 08085/10	Susceptible	2.05812	1.61467	0.979271	0.445688	142.51	293.163	228.61	140.264	64.0006	646.499	1337.47	1045.2	637.424	293.163	2.54074	6.8	0.528571	20.7143	0	13.0051	0.00674603	81.9913	0.716938	0.716545	0.515849	3.17951	38.3559	16.4526
STH 3.4991	Susceptible	2.5136	1.89961	1.06106	0.613995	132.506	332.357	251.253	140.394	81.104	544.375	1363.36	1031	577.643	332.357	1.60493	3.45714	0.9	25.4286	164.143	3.81723	0.00342971	115.941	0.663117	0.552917	0.36681	4.06823	56.1893	14.277
STH 3.4903	Susceptible	2.83275	2.02972	1.00263	0.771089	115.475	322.945	230.664	115.888	87.8604	412.373	1159.21	844.738	428.444	322.945	0.930378	3.34286	0.885714	24.4286	169.857	3.7254	0.00331633	138.251	0.66468	0.64316	0.427673	2.97718	47.4004	19.683
STH 3.4822	Susceptible	2.68437	1.96489	1.03486	0.710553	116.422	312.153	228.678	121.994	83.1255	439.962	1173.35	862.002	460.208	312.153	1.17347	2.45714	0.914286	19.8571	179.571	2.6719	0.00243764	176.652	0.667775	0.617306	0.411876	2.89671	53.3199	21.7117
STH 3.4959	Susceptible	2.79876	1.9872	0.961171	0.779603	112.945	310.175	221.688	112.218	86.6555	395.152	1101.81	795.267	399.119	310.175	0.878833	7.0875	0.8125	27.625	15.375	8.78125	0.00703125	59.6837	0.705888	0.58549	0.412489	2.29911	43.0437	22.4186
STH 483	Susceptible	2.63585	1.98014	1.10383	0.655708	120.461	317.267	238.352	134.32	78.9148	485.139	1277.2	959.933	542.267	317.267	1.52232	5.4375	0.875	30.875	99.875	6.19792	0.00539435	84.8266	0.691085	0.612879	0.424118	2.5945	55.7267	27.0421
J 08056/10	Susceptible	2.18305	1.68677	0.985685	0.496289	138.867	303	234.172	136.936	68.8275	612.165	1340.06	1037.06	607.668	303	2.18444	6.38571	0.585714	24.1429	14.5714	10.8857	0.00633503	74.6411	0.677955	0.631369	0.429038	2.50733	43.321	37.5932
J 08086/6	Susceptible	2.27559	1.73784	0.945942	0.537978	125.763	286.926	219.338	119.853	67.3183	533.566	1215.37	927.179	506.407	286.926	1.71495	7.1875	0.45	16.625	0	15.8438	0.00713046	71.0232	0.703696	0.687043	0.485979	2.84178	44.9019	23.7175
STH 3.4441	Susceptible	2.45912	1.85114	1.02399	0.600109	127.616	312.267	236.226	131.415	76.5803	530.659	1297.04	985.024	548.748	312.267	1.63988	4.525	1.0125	27.75	129.5	4.48586	0.00448909	89.2507	0.682383	0.584533	0.399284	2.10044	41.2775	23.8706
STH 3.4935	Susceptible	2.42255	1.87004	1.079	0.552512	123.128	296.84	228.948	132.538	67.6788	543.801	1305.12	1008.69	585.25	296.84	1.95324	4.15	1.0625	29.375	144.875	4.11069	0.00411706	107.556	0.678719	0.646022	0.438315	4.37653	55.892	21.7539
STH 3.4839	Susceptible	2.88632	1.94922	0.954827	0.795504	107.247	292.798	210.778	109.937	88.479	381.975	1078.33	781.23	397.548	292.798	0.832819	3.22857	1.1	23.8571	167.143	2.87997	0.00320295	133.773	0.670443	0.570443	0.382374	2.17165	44.734	41.4002
STH 3.4964	Susceptible	2.7038	1.93577	1.03786	0.75744	116.585	312.25	223.818	121.835	88.6411	413.903	1106.76	795.03	431.176	312.25	1.12594	6.8125	0.8875	29	22.625	7.67188	0.00675843	67.9105	0.695024	0.652682	0.453788	2.40494	47.5516	26.0417

## Sheet: Analysis of Variance
	Multipl. R	Multipl. R^2	Corrected R^2	SS model	df model	MS model	SS rest	df rest	MS rest	F	p
ABS/RC	0.775696	0.601705	0.573293	66.1595	108	0.612588	43.7939	1514	0.028926	21.1778	0
TRo/RC	0.743786	0.553218	0.521347	21.2851	108	0.197085	17.19	1514	0.011354	17.3581	0			red font - significant for p=0,05
ETo/RC	0.644519	0.415404	0.373703	5.28535	108	0.0489384	7.43803	1514	0.00491284	9.96134	0
DIo/RC	0.774531	0.599898	0.571357	12.1183	108	0.112206	8.08227	1514	0.00533835	21.0189	0
RC/CSo	0.754284	0.568944	0.538195	108178	108	1001.65	81960.5	1514	54.1351	18.5028	0
ABS/CSo	0.664012	0.440911	0.401029	290647	108	2691.18	368549	1514	243.427	11.0554	0
TRo/CSo	0.685946	0.470522	0.432752	158638	108	1468.87	178516	1514	117.91	12.4576	0
ETo/CSo	0.580267	0.33671	0.289394	94462.8	108	874.655	186084	1514	122.909	7.11629	0
DIo/CSo	0.715646	0.51215	0.477349	79840.1	108	739.261	76052	1514	50.2325	14.7168	0
RC/CSm	0.780734	0.609545	0.581693	6.01181e+06	108	55664.9	3.85096e+06	1514	2543.57	21.8845	0
ABS/CSm	0.736809	0.542887	0.510279	1.14865e+07	108	106356	9.67167e+06	1514	6388.16	16.649	0
TRo/CSm	0.739518	0.546887	0.514565	9.89211e+06	108	91593.6	8.19591e+06	1514	5413.41	16.9198	0
ETo/CSm	0.64743	0.419166	0.377732	4.84226e+06	108	44835.7	6.70988e+06	1514	4431.89	10.1166	0
DIo/CSm	0.664012	0.440911	0.401029	290647	108	2691.18	368549	1514	243.427	11.0554	0
PI(abs)	0.681166	0.463987	0.425751	193.955	108	1.79588	224.063	1514	0.147994	12.1348	0
Pn	0.74235	0.551084	0.482411	2089.85	108	19.3505	1702.4	706	2.41134	8.02479	0
E	0.891419	0.794629	0.763212	83.4746	108	0.772913	21.574	706	0.030558	25.2933	0
gs	0.852942	0.72751	0.685826	58765.6	108	544.126	22010.7	706	31.1767	17.453	0
Ci	0.857936	0.736054	0.695677	3.49222e+06	108	32335.4	1.2523e+06	706	1773.8	18.2295	0
WUE	0.907611	0.823758	0.796797	10137.9	108	93.8693	2168.99	706	3.07222	30.5542	0
ΦCO2	0.74235	0.551084	0.482411	0.00205681	108	1.90445e-05	0.00167549	706	2.37321e-06	8.02479	0
ΦPSII / ΦCO2	0.749972	0.562457	0.495525	690850	108	6396.76	537421	706	761.219	8.40331	0
Fv'/Fm'	0.566653	0.321096	0.217241	0.368556	108	0.00341255	0.77925	706	0.00110375	3.09177	0
qP	0.618607	0.382675	0.28824	2.93712	108	0.0271955	4.7381	706	0.00671119	4.05226	0
ΦPSII	0.647273	0.418963	0.330079	1.76616	108	0.0163534	2.4494	706	0.0034694	4.7136	0
WC	0.799561	0.639298	0.588242	504.609	108	4.6723	284.708	763	0.373143	12.5215	0
RWC	0.629851	0.396712	0.311319	47245.2	108	437.456	71846.7	763	94.1634	4.64571	0
EL	0.667953	0.446161	0.367767	54103.3	108	500.956	67160.7	763	88.0218	5.69127	0

## Sheet: Tolerant vs. Susceptible
	Multipl. R	Multipl. R^2	Corrected R^2	SS model	df model	MS model	SS rest	df rest	MS rest	F	p
ABS/RC	0.103531	0.0107187	0.00147304	0.0496278	1	0.0496278	4.58041	107	0.0428076	1.15932	0.284028				ABS/RC	TRo/RC	ETo/RC	DIo/RC	RC/CSo	ABS/CSo	TRo/CSo	ETo/CSo	DIo/CSo	RC/CSm	ABS/CSm	TRo/CSm	ETo/CSm	DIo/CSm	PI(abs)	Pn	E	gs	Ci	WUE	ΦCO2	ΦPSII / ΦCO2	Fv'/Fm'	qP	ΦPSII	WC	RWC	EL	N
TRo/RC	0.0795791	0.00633283	-0.00295378	0.00930637	1	0.00930637	1.46024	107	0.0136471	0.681931	0.41076			Tolerant	2.50647	1.88143	1.03459	0.619587	125.51	310.998	234.263	130.129	76.6241	513.807	1273.01	961.311	533.934	310.998	1.58755	5.69522	0.971364	30.8602	103.973	6.98554	0.00551647	88.0267	0.681248	0.627752	0.428139	3.46281	51.1162	23.0204	52
ETo/RC	0.084271	0.0071016	-0.00217782	0.00253109	1	0.00253109	0.353881	107	0.0033073	0.765306	0.383633			Susceptible	2.54919	1.89993	1.04424	0.642716	124.798	314.78	234.86	130.713	79.2876	501.645	1260.82	946.661	525.312	314.78	1.52281	5.0843	0.825574	25.9504	91.9739	6.57967	0.00504395	96.9403	0.683245	0.602029	0.411145	3.11399	47.3957	23.3605	57
DIo/RC	0.130233	0.0169607	0.00777343	0.0145462	1	0.0145462	0.843095	107	0.00787939	1.84611	0.177094
RC/CSo	0.0431185	0.00185921	-0.00746921	13.8061	1	13.8061	7412	107	69.2711	0.199306	0.656184
ABS/CSo	0.137974	0.019037	0.00986908	389.004	1	389.004	20045.2	107	187.338	2.07648	0.152504
TRo/CSo	0.0304855	0.000929367	-0.00840774	9.71298	1	9.71298	10441.5	107	97.5838	0.0995348	0.753003
ETo/CSo	0.038309	0.00146758	-0.0078645	9.28404	1	9.28404	6316.82	107	59.0357	0.157261	0.69248
DIo/CSo	0.183903	0.0338202	0.0247905	192.903	1	192.903	5510.88	107	51.5035	3.74543	0.0555913
RC/CSm	0.0975365	0.00951336	0.000256476	4022.5	1	4022.5	418804	107	3914.05	1.02771	0.312985
ABS/CSm	0.0708725	0.0050229	-0.00427595	4039.07	1	4039.07	800092	107	7477.5	0.540164	0.463973
TRo/CSm	0.0912849	0.00833293	-0.000934989	5835.7	1	5835.7	694482	107	6490.49	0.899116	0.345156
ETo/CSm	0.0766669	0.00587782	-0.00341304	2021.39	1	2021.39	341880	107	3195.14	0.632645	0.428148			red font - significant for p=0,05
DIo/CSm	0.137974	0.019037	0.00986908	389.004	1	389.004	20045.2	107	187.338	2.07648	0.152504
PI(abs)	0.091314	0.00833824	-0.000929626	0.113968	1	0.113968	13.5542	107	0.126675	0.899694	0.345001
Pn	0.199863	0.0399454	0.0309729	10.1486	1	10.1486	243.914	107	2.27957	4.45199	0.0371919
E	0.228405	0.052169	0.0433107	0.577973	1	0.577973	10.5009	107	0.0981392	5.88932	0.0169036
gs	0.289873	0.0840263	0.0754658	655.51	1	655.51	7145.74	107	66.7826	9.81558	0.00223269
Ci	0.0918135	0.00842973	-0.000837286	3915.06	1	3915.06	460520	107	4303.93	0.909649	0.342357
WUE	0.0579315	0.00335606	-0.00595837	4.47944	1	4.47944	1330.25	107	12.4322	0.360308	0.549605
ΦCO2	0.149259	0.0222781	0.0131405	6.07132e-06	1	6.07132e-06	0.000266453	107	2.49021e-06	2.43807	0.121375
ΦPSII / ΦCO2	0.150026	0.0225079	0.0133725	2160.52	1	2160.52	93828.8	107	876.905	2.4638	0.119449
Fv'/Fm'	0.0471614	0.00222419	-0.00710081	0.000108481	1	0.000108481	0.0486645	107	0.000454808	0.238519	0.626277
qP	0.213389	0.0455347	0.0366145	0.0179922	1	0.0179922	0.37714	107	0.00352467	5.10465	0.0258882
ΦPSII	0.182937	0.0334661	0.024433	0.00785265	1	0.00785265	0.226793	107	0.00211956	3.70486	0.0569098
WC	0.229031	0.0524554	0.0435999	3.30868	1	3.30868	59.7674	107	0.558574	5.92345	0.0165966
RWC	0.252458	0.0637348	0.0549847	376.396	1	376.396	5529.25	107	51.6753	7.28386	0.00808757
EL	0.0215686	0.000465206	-0.00887624	3.14614	1	3.14614	6759.76	107	63.1753	0.0498002	0.823837

## Sheet: Histograms T. vs. S.
Gas exchange:
Chlorophyll fluorescene:
Water relations:

## Sheet: STRUCTURE ANOVA
	Multipl. R	Multipl. R^2	Corrected R^2	SS model	df model	MS model	SS rest	df rest	MS rest	F	p
ABS/RC	0.214833	0.0461532	0.0272651	0.197458	2	0.098729	4.08086	101	0.0404045	2.44351	0.0919753
TRo/RC	0.215765	0.0465543	0.0276742	0.062467	2	0.0312335	1.27934	101	0.0126668	2.46579	0.0900421
ETo/RC	0.292764	0.0857105	0.0676058	0.0294363	2	0.0147181	0.314002	101	0.00310893	4.73415	0.0108325
DIo/RC	0.246615	0.060819	0.0422214	0.0485541	2	0.0242771	0.749784	101	0.0074236	3.27025	0.0420571
RC/CSo	0.130739	0.0170927	-0.00237076	118.205	2	59.1027	6797.32	101	67.3002	0.878194	0.418681
ABS/CSo	0.206896	0.0428059	0.0238516	755.05	2	377.525	16883.9	101	167.167	2.25837	0.109774
TRo/CSo	0.147289	0.021694	0.00232158	188.716	2	94.358	8510.29	101	84.2603	1.11984	0.33035
ETo/CSo	0.229437	0.0526413	0.0338817	300.768	2	150.384	5412.76	101	53.5917	2.8061	0.0651597
DIo/CSo	0.278926	0.0777996	0.0595382	406.412	2	203.206	4817.42	101	47.6972	4.26033	0.016737
RC/CSm	0.220254	0.0485119	0.0296705	19362.8	2	9681.42	379773	101	3760.13	2.57476	0.0811653
ABS/CSm	0.238713	0.0569838	0.0383102	40393.4	2	20196.7	668464	101	6618.46	3.05157	0.0516675
TRo/CSm	0.262012	0.0686505	0.050208	43786.3	2	21893.2	594029	101	5881.47	3.7224	0.0275543
ETo/CSm	0.300197	0.0901181	0.0721007	29328	2	14664	296111	101	2931.79	5.00171	0.00848679
DIo/CSm	0.206896	0.0428059	0.0238516	755.05	2	377.525	16883.9	101	167.167	2.25837	0.109774
PI(abs)	0.269057	0.0723916	0.0540231	0.921573	2	0.460786	11.8088	101	0.116919	3.94108	0.0224862
Pn	0.164822	0.0271661	0.00790211	7.17343	2	3.58671	256.884	101	2.54341	1.4102	0.248859
E	0.342899	0.117579	0.100106	1.2346	2	0.6173	9.26554	101	0.0917381	6.72894	0.00180559
gs	0.236768	0.0560589	0.037367	425.976	2	212.988	7172.75	101	71.0173	2.9991	0.0542896
Ci	0.363305	0.131991	0.114802	59402.8	2	29701.4	390650	101	3867.82	7.6791	0.000786105
WUE	0.258806	0.0669804	0.0485047	86.2455	2	43.1228	1201.38	101	11.8948	3.62533	0.0301637
fCO2	0.164822	0.0271661	0.00790211	7.06001e-06	2	3.53001e-06	0.000252823	101	2.5032e-06	1.4102	0.248859
fPSII / fCO2	0.249482	0.0622414	0.0436719	5761.97	2	2880.99	86812.7	101	859.531	3.35181	0.0389582
Fv'/Fm'	0.0202109	0.000408482	-0.0193854	1.77328e-05	2	8.86639e-06	0.0433937	101	0.000429641	0.0206368	0.979579
qP	0.294649	0.0868181	0.0687353	0.0334614	2	0.0167307	0.351958	101	0.00348474	4.80114	0.0101893
fPSII	0.257503	0.0663076	0.0478186	0.0150764	2	0.00753821	0.212294	101	0.00210193	3.58633	0.0312819
WC	0.581764	0.33845	0.32535	20.832	2	10.416	40.7191	101	0.40316	25.8359	8.67797e-10
RWC	0.527641	0.278405	0.264116	1621.11	2	810.557	4201.74	101	41.6014	19.4839	6.97931e-08
EL	0.136027	0.0185033	-0.000932327	122.924	2	61.4621	6520.46	101	64.559	0.95203	0.389393
	Subpop	ABS/RC	ABS/RC	ABS/RC	TRo/RC	TRo/RC	TRo/RC	ETo/RC	ETo/RC	ETo/RC	DIo/RC	DIo/RC	DIo/RC	RC/CSo	RC/CSo	RC/CSo	ABS/CSo	ABS/CSo	ABS/CSo	TRo/CSo	TRo/CSo	TRo/CSo	ETo/CSo	ETo/CSo	ETo/CSo	DIo/CSo	DIo/CSo	DIo/CSo	RC/CSm	RC/CSm	RC/CSm	ABS/CSm	ABS/CSm	ABS/CSm	TRo/CSm	TRo/CSm	TRo/CSm	ETo/CSm	ETo/CSm	ETo/CSm	DIo/CSm	DIo/CSm	DIo/CSm	PI(abs)	PI(abs)	PI(abs)	Pn	Pn	Pn
		Mean	Std. Er.	Tukey's HSD P=0.05	Mean	Std. Er.	Tukey's HSD P=0.05	Mean	Std. Er.	Tukey's HSD P=0.05	Mean	Std. Er.	Tukey's HSD P=0.05	Mean	Std. Er.	Tukey's HSD P=0.05	Mean	Std. Er.	Tukey's HSD P=0.05	Mean	Std. Er.	Tukey's HSD P=0.05	Mean	Std. Er.	Tukey's HSD P=0.05	Mean	Std. Er.	Tukey's HSD P=0.05	Mean	Std. Er.	Tukey's HSD P=0.05	Mean	Std. Er.	Tukey's HSD P=0.05	Mean	Std. Er.	Tukey's HSD P=0.05	Mean	Std. Er.	Tukey's HSD P=0.05	Mean	Std. Er.	Tukey's HSD P=0.05	Mean	Std. Er.	Tukey's HSD P=0.05	Mean	Std. Er.	Tukey's HSD P=0.05
	1	2.48706	0.0312021	ns	1.88328	0.0180707	ns	1.05574	0.00870567	a	0.601253	0.0133434	c	125.895	1.27961	ns	310.711	1.93922	ns	235.67	1.29334	ns	132.747	1.03727	ns	74.8839	1.13841	b	526.321	9.86316	ns	1295.06	11.694	ns	984.357	11.5286	a	555.929	8.29071	a	310.711	1.93922	ns	1.70299	0.0555186	a	5.06694	0.297085	ns
	2	2.59622	0.0454245	ns	1.92773	0.0251447	ns	1.05351	0.0116204	a	0.660727	0.0196545	a	123.13	1.5997	ns	316.598	2.7576	ns	234.598	1.70138	ns	129.914	1.1613	ns	80.3087	1.60846	a	488.864	12.8204	ns	1249.47	17.4616	ns	934.2	16.4579	b	514.244	10.6584	b	316.598	2.7576	ns	1.44796	0.0699251	b	5.72841	0.267611	ns
	3	2.50834	0.0274526	ns	1.86977	0.0153432	ns	1.0209	0.00812035	b	0.631056	0.0116711	b	125.157	1.24661	ns	310.528	1.87455	ns	232.521	1.46856	ns	128.54	1.24032	ns	78.0833	0.892681	ab	504.336	8.82266	ns	1249.6	11.8808	ns	938.969	11.0598	b	519.373	8.2269	b	310.528	1.87455	ns	1.53451	0.0498084	ab	5.20276	0.24516	ns
Number of Tolerant (1) and Susceptible (0) genotypes in the subpopulations, the differences in the number of T. vs S. genotypes in subpopulations are sstatistically significant according to Spearman's test, P=0,05
Effect
	Level	N	0	1
Sum		104	54	50
Subpopulation	1	26	7	19
Subpopulation	2	29	15	14
Subpopulation	3	49	32	17
[truncated: 36 more columns]
